# Supplementary material for: Pfs230 Domain 7 is targeted by a potent malaria transmission-blocking monoclonal antibody
Source: NPJ Vaccines. 2023 Dec 12;8:186. doi: 10.1038/s41541-023-00784-x (PMC10716117; doi:10.1038/s41541-023-00784-x)
Supplement: Supplementary file 3 — Source Data file [file 41541_2023_784_MOESM3_ESM.xlsx]

## Sheet: Western blot recombinant Pfs230
		Detection with 18F25 mAb
									Detection with 18F25 mAb

## Sheet: Dot blot
		Concentrations (ng)					Concentrations (ng)
		75	25	8.33333	2.77778	0.925926	100	33.3333	11.1111	3.7037		Detection:
	18F25.2a (Clone 1)										2A2.2a	IgG1
	18F25.2a (Clone 3)										BSA (100 ng)
	18F25.1 (Parental)
												IgG2a
	18F25.2a (Clone 1)										2A2.2a
	18F25.2a (Clone 3)										BSA (100 ng)
	18F25.1 (Parental)
												Polyclonal IgG
	18F25.2a (Clone 1)										2A2.2a
	18F25.2a (Clone 3)										BSA (100 ng)
	18F25.1 (Parental)
